# Supplementary material for: Periaortic Brown Adipose Tissue as a Major Determinant of [18F]-Fluorodeoxyglucose Vascular Uptake in Atherosclerosis-Prone, ApoE−/− Mice
Source: PLoS One. 2014 Jul 23;9(7):e99441. doi: 10.1371/journal.pone.0099441 (PMC4108473; doi:10.1371/journal.pone.0099441)
Supplement: Data S1 — Study Data.* All study data, including animals age, weight, blood glucose level, FDG injected dose and FDG biodistribution determined *ex vivo *in tissue samples and using autoradiographic analysis and *in vivo *using PET image quantification, are presented in the supporting file. (XLSX) [file pone.0099441.s001.xlsx]

## Sheet: data
	Group A		Group B		Group C			A1	A2	A3	A4	A5	A6	A7		B1	B2	B3	B4	B5	B6	B7		C1	C2	C3	C4	C5	C6
	mean	sd	mean	sd	mean	sd
Age (week)	36.6565	2.46762	35.1259	2.59049	35.8482	0.146711		35.4286	39.8571	40.2857	33.6667	35.2857	36.1429	35.9286		33.5714	39.8571	31.7143	33.6667	35	36.1429	35.9286		35.9821	35.9821	35.9821	35.7143	35.7143	35.7143
Weight Day-1 (g)	30.1829	3.46557	29.1714	3.81081	28.6667	2.13629		29.3	27.7	27.65	31.36	36.16	32.78	26.33		25.2	30.6	25.1	36.34	29.54	28.08	29.34		28.22	25.8	27.01	28.86	30.73	31.38
Weight (g)	28.0829	3.17774	27.1371	3.86192	26.1483	2.53349		27.7	25.9	25.54	29.16	33.67	30.1	24.51		23.8	28.4	22.7	34.61	27.41	26.08	26.96		25.92	22.9	23.78	26.37	29.06	28.86
Injected Dose (MBq)	13.582	1.21412	11.4772	2.59074	11.9139	2.35299		13.3091	12.0698	12.2817	13.9697	15.689	13.759	13.9956		9.46006	6.57753	12.3818	13.3112	13.8849	12.9322	11.7929		11.3598	7.77836	11.3606	13.8678	12.9502	14.1668
Blood Glucose (mg/dL)
Fasting Injection	82.7143	16.5501	89	7.61577	114.333	14.3898		74	90	71	107	75	100	62					90	78	95	93		122	119	135	107	93	110
Fasting Anesthesia			81.4286	16.5314	85.6667	6.08824										96	93	80	90	47	78	86		95	86	82	78	83	90
Non-fasting	152.381	10.6309	149.429	24.6837	152.667	33.998		169.667	159	140	139	152	153	154		197	161	153	143	140	129	123		120	109	140	181	184	182
Biodistribution (DUR)
Blood	0.180401	0.0424677	0.342665	0.128162	0.216344	0.0719381		0.164784	0.211791	0.179475	0.151602	0.25095	0.119066	0.185137		0.43675	0.460433	0.427384	0.36712	0.09695	0.354224	0.255791		0.327387	0.202753	0.11079	0.181332	0.232274	0.243526
Heart	1.88783	0.615208	1.95599	1.32875	4.64149	2.86554		2.36916	1.38459	1.56364	1.15466	2.9499	1.98349	1.80937		4.36056	1.78334	1.77933	1.36951	2.99369	1.00973	0.395753		2.58442	3.12754	9.85003	2.54144	3.67131	6.07421
Thymus	1.07586	0.26996	1.31785	0.676518	1.88027	1.20072		1.53738	1.04309	1.0593	0.801333	1.28368	0.753643	1.0526		1.69203	1.58641	1.44394	2.29441	0.183561	1.2256	0.798977		1.78764	0.828692	1.62863	4.23958	1.38249	1.41461
Lymph Nods	0.83721	0.339856	1.74511	0.940905	1.36332	0.311711		0.928964	0.111072	0.9083	0.863761	1.20379	0.885565	0.959022		2.89952	0.193185	1.62648	1.62173	1.33662	1.62673	2.91152		1.30582	1.02318	1.0533	1.84997	1.40507	1.54257
Lungs	0.846543	0.196681	1.47435	0.396168	1.28294	0.355537		0.933957	0.939469	0.674064	0.700607	1.13206	0.582573	0.963077		1.9189	1.78813	1.19265	1.81061	0.927995	1.09698	1.58516		1.21412	0.790186	0.952364	1.58303	1.5087	1.64926
Liver	0.287515	0.0604698	0.586375	0.132975	0.50473	0.0651757		0.289226	0.359916	0.283244	0.287487	0.353681	0.180453	0.258597		0.809806	0.674914	0.516991	0.595795	0.623987	0.447777	0.435358		0.590871	0.507308	0.413512	0.454501	0.503002	0.559189
Scapular BAT	10.3174	7.03734	1.73813	0.973569	1.69406	0.809426		2.46699	13.2177	5.35065	22.2601	4.69577	8.81802	15.4123		2.3442	1.02415	2.31261	3.36666	0.668479	1.50633	0.944451		2.28626	2.27306	2.6519	0.681007	1.24444	1.0277
Spleen	0.904594	0.242118	1.57915	0.323254	1.15963	0.303827		0.814229	1.11529	0.747984	0.882836	1.27836	0.541031	0.952426		2.1312	1.67505	1.51503	1.79628	1.23283	1.21314	1.49055		1.30845	0.756512	0.788245	1.42834	1.3772	1.29903
Kidney	0.347138	0.048841	0.571395	0.275683	0.462364	0.111945		0.357426	0.390418	0.315035	0.355347	0.391569	0.253007	0.367161		1.17177	0.554145	0.472014	0.485097	0.432631	0.554352	0.329758		0.64888	0.408173	0.345161	0.379185	0.465064	0.527719
Inguinal WAT	0.0788634	0.0271502	0.329194	0.160976	0.158738	0.074434		0.107412	0.097176	0.10052	0.0635208	0.0368062	0.0541025	0.0925068		0.464825	0.104581	0.328549	0.208537	0.460644	0.20785	0.529374		0.112397	0.214614	0.268195	0.180076	0.0799047	0.097243
Brain	1.54228	0.655493	1.22947	0.254192	1.00891	0.319578		0.980898	1.56599	1.23729	1.34993	2.79796	0.916571	1.94731		1.33645	1.35141	1.32109	1.55281	0.744577	1.16829	1.13168		1.1805	0.624362	0.616388	1.04207	1.37989	1.21025
Spinal Cord	0.845035	0.359315	0.78533	0.185917	0.701968	0.246483		0.612219	0.735517	0.591042	0.890227	1.50693	0.475287	1.10402			1.14721	0.783106	0.776509	0.67541	0.683398	0.646351		1.0804		0.389252	0.669977	0.670612	0.699596
Stomach	0.664214	0.146448	0.992188	0.153906	0.713255	0.128705		0.752824	0.750946	0.597621	0.582811	0.914901	0.505816	0.544577		1.10801	0.798955	0.989381	1.20768	0.790979	0.991499	1.05881		0.754775	0.55371	0.629556	0.902663	0.639757	0.799067
Bile	0.449803	0.341669	0.472715	0.325113	0.337112	0.334687		0.23054	0.402934	1.03594	0.18511	0.394494				0.843208	0.567438	0.73106	0.728312	0.0182842	0.133855	0.286847		0.0900953		0.776579	0.29835	0.486584	0.529138
Guts	0.62962	0.159595	1.19258	0.192207	1.22885	0.395348		0.610674	0.682269	0.541376	0.564262	0.952026	0.447176	0.60956		1.43502	1.37186	1.15473	1.28804	0.863972	1.09652	1.1379		0.873644	1.17598	0.769614	1.82465	1.52241	1.20683
Salivary Glands	1.48678	0.625317	1.24869	0.50066	0.908609	0.401882		1.73919	1.19347	1.55093	0.773591	2.64647	0.91395	1.58987		1.52522	1.28512	1.38371	2.08321	0.517692	1.08495	0.860951		0.917991	0.456184	0.635547	0.962931	1.63083	0.848173
Pancreas	0.557443	0.144737	0.729212	0.10535	0.569913	0.091939		0.486831	0.546137	0.529827	0.557532	0.821159	0.341797	0.618822		0.823225	0.713683	0.895769	0.754093	0.583165	0.658634	0.675912		0.571437	0.439711	0.505446	0.59036	0.602301	0.71022
Thyroid	0.945244	0.300302	1.36168	1.15325	0.739483	0.263456		0.980898	0.392012	0.899818	1.18815	1.0495	0.789996	1.31634		1.69341	0.500522	3.73123	1.03859	0.394275	1.48828	0.685481		1.03767	0.608796	0.409787	1.0781	0.683922	0.61863
Adrenal Glands	1.07914	0.236709	0.784922	0.406228	0.697488	0.271774		1.14149		1.07725	0.912717	1.4019	0.72488	1.21658		0.84634		0.66803	1.55475	0.374297	0.645151	0.620963		0.827592	0.436412	0.323914	0.735889	0.799148	1.06197
Skin	0.278064	0.148319	0.528992	0.351621	0.438705	0.279034		0.236819	0.201812	0.248506	0.347572	0.148677	0.582303	0.180761		1.2618	0.608117	0.365981	0.246896	0.571494	0.382761	0.265895		0.289965	0.954501	0.568964	0.306824	0.256376	0.2556
Bone Tissue	0.546542	0.215318	0.907085	0.544016	0.917043	0.543307		0.466887	0.829972	0.869357	0.525229	0.378259	0.348639	0.407454		1.52571	1.13618	1.33091	0	1.06109	0.347865	0.947838		1.06825	0.934704	1.91385	0.527254	0.473543	0.584653
Bone Marrow	0.855005	0.166694	2.12736	0.334824	1.37395	0.0911379		0.901687	0.856758	0.849992	0.668031	1.16017	0.666107	0.882288		2.53534	2.47498	2.34921	2.10406	1.77053	1.70649	1.95092		1.36255	1.39994	1.20962	1.41151	1.3752	1.48489
Quadriceps Muscle	0.430197	0.180956	0.319701	0.293398	0.171113	0.0413348		0.719465	0.191433	0.591684	0.312429	0.390372	0.323083	0.482912		0.973134	0.225832	0.180891	0.308492	0.134714	0.176765	0.238078		0.182865	0.131807	0.155461	0.13334	0.242499	0.180706
Psoas Muscles	0.611045	0.414613	0.325595	0.179725	0.236084	0.0759411		1.42018	0.347708	0.20208	0.277721	0.765616	0.678065	0.58594		0.671984		0.306569	0.326078	0.159138	0.230298	0.259504		0.214022	0.200638	0.173034	0.209744	0.385801	0.233266
Diaphragm Muscle	2.97132	1.61595	0.944009	1.02879	0.792657	0.302577		3.74546	2.4701	0.491896	2.71103	5.41882	2.99059			3.18639	0.680413	0.818376	1.0112	0.281148	0.350042	0.280495		0.661397	0.643041	0.922522	0.340806	1.18182	1.00636
Paravertebral Muscles	0.482791	0.237155	0.323835	0.249489	0.24174	0.0850566		0.410074	0.262157	0.348872	0.806536	0.495388	0.248566	0.807941		0.781704		0.241557	0.440494	0.152864	0.176637	0.149757		0.200797	0.172437	0.204918	0.215733	0.407915	0.248637
Autoradiography (DUR)
Lesion	1.56523	0.794323	1.50121	0.744827	1.39097	0.283158		0.921135	1.21769	0.591812	2.91167	2.02592	1.28024	2.00812			0.427125	1.82202	1.94919	1.20963	1.0739	2.5254		1.85647	1.2484	1.32315	1.24695	1.59267	1.07816
Lesion-free Aorta	0.538647	0.241901	0.533368	0.251938	0.615429	0.263704		0.333062	0.431177	0.2892	0.557497	0.974826	0.453325	0.731445			0.336774	0.296424	0.864314	0.758369	0.637889	0.306439		0.590809	1.11791	0.465019	0.358251	0.539248	0.621333
Periaortic BAT	4.87519	2.85102	1.5685	1.0485	1.43956	0.987827		3.05547	3.26707	2.18756	9.73685	4.44603	3.43488	7.99846			0.341846	2.21622	2.82236	0.649893	0.939696	2.44096		2.22928	2.83401	1.7702	0.402354	0.831301	0.570214
PET Quantification (SUV_mean)
Aortic Arch	1.36046	0.450944	0.912703	0.220692	0.983745	0.212664		1.35726	0.773178	0.824272	1.76618	1.36024	1.43556	2.00656		1.20526	0.677299	0.897096	1.15331		0.723778	0.819473		0.885117	1.35915	1.11192	0.82521	0.818436	0.902631
Descending Aorta	1.21508	0.298756	0.797521	0.144908	0.93596	0.0856634		1.36794	1.00372	1.53977	1.60813	1.09939	0.790882	1.09571		0.791697	0.899002	0.840969	0.983993		0.584734	0.68473		1.01434		1.0072	0.803983	0.910392	0.943882
Interscapular BAT	5.19103	2.43	1.13076	0.763119	1.14296	0.40085		4.82015	5.62283	3.35902	9.63487	2.46823	3.70173	6.73041		2.52496	0.471428	0.863128	1.45403		0.884892	0.586099		1.43228	1.61828	1.35227	0.598002	1.10302	0.75388
Diaphragm Muscle	2.74217	0.742005	0.960856	0.310978	0.932038	0.181192		3.44858	2.55733	2.82192	3.77213	2.88853	1.62786	2.07888		1.39276	0.856443	0.962085	1.25823		0.676563	0.619045		1.08383	1.01946	1.04193	0.596055	0.990374	0.860579
Myocardium	1.05981	0.517569	0.980029	0.763702	2.55074	1.04587		1.62719	0.564008	0.589182	0.570041	1.81072	1.0798	1.17773		2.51308	0.723968	0.761858	0.775606		0.704501	0.401161		1.69008	1.84237	4.04415	1.59301	2.54526	3.58958
